# Supplementary material for: Within-Country Inequality in COVID-19 Vaccination Coverage: A Scoping Review of Academic Literature
Source: Vaccines (Basel). 2023 Feb 23;11(3):517. doi: 10.3390/vaccines11030517 (PMC10058740; doi:10.3390/vaccines11030517)
Supplement: Supplementary file 1 [file vaccines-11-00517-s001.zip]

Archive with 1 entries (1 files):
- vaccines-2230177-supplementary.pdf
